# Supplementary material for: Evaluating Nitrogen Reduction Under Combined Rice Straw Biochar and Milk Vetch Application: A Multi-Objective Assessment of Rice Yield, Grain Quality, and Partial Factor Productivity of Nitrogen Fertilizer in a Double-Rice Cropping System
Source: Foods. 2026 Jul 2;15(13):2354. doi: 10.3390/foods15132354 (PMC13360624; doi:10.3390/foods15132354)
Supplement: Supplementary file 1 [file foods-15-02354-s001.zip]

Archive with 3 entries (3 files):
- EW-TOPSIS indicator matrix, entropy weights, normalized values.pdf
- plot-level data-Gaussian fitting and random forest input data.xlsx
- Supplemental figures S1 and S2.pdf
