# Supplementary material for: Evaluating Nitrogen Reduction Under Combined Rice Straw Biochar and Milk Vetch Application: A Multi-Objective Assessment of Rice Yield, Grain Quality, and Partial Factor Productivity of Nitrogen Fertilizer in a Double-Rice Cropping System
Source: Foods. 2026 Jul 2;15(13):2354. doi: 10.3390/foods15132354 (PMC13360624; doi:10.3390/foods15132354)
Supplement: Supplementary file 1 [file foods-15-02354-s001.zip › plot-level data-Gaussian fitting and random forest input data.xlsx]

## Sheet: S6. Random forest input ER
Treatments	Replications	Early rice
		Rice yields (×103 kg/hm2)	Nutrient accumulation			PFPN (kg/kg)	Appearance quality			Milling quality			Cooking and nutrition quality			RVA profile traits
			N (kg/hm2)	P (kg/hm2)	K (kg/hm2)		Chalky grain rate (%)	Chalkiness (%)	Ratio of length to width	Brown rice rate (%)	Milled rice rate (%)	Head rice rate (%)	Gel consistency (mm)	Amylose content (%)	Protein content (%)	Peak viscosity (cP)	Hot viscosity (cP)	Breakdown viscosity (cP)	Setback viscosity (cP)
N100	I	6.00525	103.57	7.34217	15.0609	40.035	9.42	3.48	3.0785	78.5913	68.7806	39.0834	62.09	12.5833	10.2617	4158	2356	1802	-634
N100	II	5.94685	112.69	7.97471	15.6558	39.6457	10.945	3.14833	3.048	78.0583	71.6736	39.1939	60.68	13.015	11.275	4060	2312	1748	-548
N100	III	6.15102	113.458	7.92168	15.8242	41.0068	13.91	3.43	2.987	77.7013	68.5373	38.3145	59.4	12.785	10.975	4198	2455	1743	-638
N100BM	I	6.31064	123.084	9.25738	22.0634	42.0709	11.365	2.82	3.071	77.4642	71.9584	40.9628	64.445	11.8417	11.605	4500	2394	2106	-716
N100BM	II	6.63731	124.826	10.0431	17.2473	44.2487	10.935	3.355	3.087	80.0866	71.4991	39.8284	65.26	12.28	11.19	4500	2324	2176	-640
N100BM	III	6.71526	120.875	10.0514	14.5236	44.7684	12.655	3.49667	3.1065	80.0069	71.1257	39.5987	62.2217	12.395	10.71	4422	2184	2238	-651
N80BM	I	7.59875	152.23	11.5787	21.8608	63.3229	9.05833	2.75167	3.111	80.5355	74.8184	41.931	66.615	10.465	11.92	4631	2237	2394	-730
N80BM	II	7.03769	140.635	11.1732	19.5347	58.6474	8.18	2.37	3.12	83.3726	75.2522	41.7044	64.39	11.13	11.89	4609	2180	2429	-696
N80BM	III	7.30196	141.13	11.0946	19.7829	60.8496	7.86	2.335	3.0507	81.1847	73.8752	42.6183	64.87	11.8733	11.5	4575	2147	2428	-723
N70BM	I	6.63112	119.193	9.92391	17.9976	63.1535	10.31	2.835	3.074	77.1634	71.2441	39.35	64.665	11.54	10.695	4449	2223	2226	-684
N70BM	II	6.92791	131.397	9.72079	18.9734	65.9801	11.175	3.43333	3.0985	81.5834	73.3705	41.7044	63.935	11.75	11.285	4493	2236	2257	-716
N70BM	III	7.03769	130.345	10.4916	18.1578	67.0256	9.81	3.125	3.104	79.8263	71.9542	41.3123	66.65	12.035	11.02	4513	2358	2155	-617
N50BM	I	5.65953	99.9216	7.52455	15.4679	75.4604	11.74	3.505	3.1165	77.4322	66.4324	36.3793	59.2072	12.565	10.505	4094	2386	1708	-569
N50BM	II	5.47169	96.9731	8.07283	13.3811	72.9559	11.52	3.195	3.0825	79.0856	68.7973	39.722	58.18	13.0417	10.545	4027	2346	1681	-559
N50BM	III	5.74353	107.486	6.21618	16.3356	76.5804	11.26	3.54167	3.1255	77.4838	69.423	38.69	60.355	12.825	11.135	4119	2423	1696	-565
N30BM	I	5.24758	94.5446	6.42489	12.6829	116.613	12.24	3.64	3.0755	78.0163	67.9538	37.0714	58.275	13.64	10.72	4115	2520	1595	-589
N30BM	II	5.04458	90.9295	6.5602	12.8928	112.102	12.63	4.04	3.1095	76.8196	68.0665	36.8884	55.7917	14.315	10.725	3967	2419	1548	-547
N30BM	III	5.29799	89.769	6.19797	12.8924	117.733	12.215	3.71667	3.0695	77.8321	66.0259	38.7619	56.185	14.31	10.0817	3988	2443	1545	-478

## Sheet: S7. Random forest input LR
Treatments	Replications	Late rice
		Rice yields (×103 kg/hm2)	Nutrient accumulation			PFPN (kg/kg)	Appearance quality			Milling quality			Cooking and nutrition quality			RVA profile traits
			N (kg/hm2)	P (kg/hm2)	K (kg/hm2)		Chalky grain rate (%)	Chalkiness (%)	Ratio of length to width	Brown rice rate (%)	Milled rice rate (%)	Head rice rate (%)	Gel consistency (mm)	Amylose content (%)	Protein content (%)	Peak viscosity (cP)	Hot viscosity (cP)	Breakdown viscosity (cP)	Setback viscosity (cP)
N100	I	6.66759	122.893	13.6688	22.4458	37.0421	9.145	2.30167	3.662	78.1519	59.7596	57.876	79.79	16.1333	10.9667	3856	2324	1532	-550
N100	II	6.24239	113.307	12.6412	18.3591	34.68	7.97	2.425	3.724	74.9	62.1756	52.3022	77.57	16.2	10.8	3922	2281	1641	-706
N100	III	6.19456	110.357	12.2842	20.791	34.4142	8.35	2.62	3.6265	76.9449	62.8598	56.5343	78.82	16.3	10.6	3886	2298	1588	-699
N100BM	I	6.86007	126.825	14.5419	22.6752	38.1115	7.57	2.155	3.658	80.1986	64.207	57.1224	81.11	15.7988	11	3941	2164	1777	-687
N100BM	II	7.21263	136.979	16.0335	25.0129	40.0702	7.3	1.945	3.73	77.7701	61.8675	56.0854	80.18	15.6	11.3	3981	2298	1683	-714
N100BM	III	6.91974	127.54	13.3546	23.4093	38.443	7.7	2.1	3.646	76.5611	62.6958	60.3629	81.72	15.7737	10.9667	4031	2268	1763	-650
N80BM	I	7.48061	149.612	15.7774	25.5366	41.559	6.945	1.825	3.6615	79.4	64.9314	59.238	79.64	15.8	11.9	4064	2179	1885	-748
N80BM	II	7.62346	149.907	16.1231	27.0855	42.3526	6.285	1.695	3.7365	77.3319	63.5495	58.1617	83.24	15.5	11.7	3956	2165	1791	-651
N80BM	III	7.22874	138.5	14.9035	24.0535	40.1597	7.46	1.92667	3.7355	78.8946	65.057	59.9357	84.84	15.1	11.4	4074	2251	1823	-716
N70BM	I	7.28513	132.234	15.8267	24.3427	40.473	6.58	1.88667	3.7285	80.5232	63.359	59.2909	80.6967	15.6	10.8	4022	2280	1742	-660
N70BM	II	6.69306	123.737	13.4266	23.0862	37.1836	7.33	1.915	3.6875	76.1803	62.056	56.857	81.39	15.6	11	3967	2184	1783	-706
N70BM	III	7.20055	130.699	14.3459	23.3428	40.0031	7.94	2.1	3.708	78.6383	63.7465	58.2964	83.73	15.8333	10.8	4011	2219	1792	-730
N50BM	I	6.16581	108.808	11.5568	18.7981	34.2545	8.24667	2.63	3.7195	78.3313	60.2335	53.3868	78.18	16.3	10.5	3867	2269	1598	-631
N50BM	II	6.23728	114.263	12.6084	18.7949	34.6516	8.765	2.44	3.6905	76.5327	63.0282	57.3481	78.78	16.5	10.9	3937	2383	1554	-688
N50BM	III	5.9579	102.469	12.5638	18.8531	33.0994	8.97	2.73	3.712	74.7944	61.2993	55.6756	77.89	16.4333	10.2333	3825	2287	1538	-627
N30BM	I	5.98611	102.619	12.0532	18.6497	33.2562	8.22	2.925	3.7175	75.791	59.2712	54.5601	79.65	16.9	10.2	3866	2356	1510	-660
N30BM	II	6.0334	103.43	12.2085	19.0252	33.5189	8.37667	2.85	3.6255	78.8635	63.0414	56.8498	77.48	16.5	10.2	3803	2288	1515	-622
N30BM	III	5.81045	97.0036	11.1075	17.08	32.2803	9.885	2.68333	3.687	74.5257	61.4213	53.8916	75.18	16.5	9.93333	3910	2327	1583	-650

## Sheet: S8. Gaussian fitting data
	N application rates	Replications	Relative closeness (RC)
			Early rice	Late rice
	N100	I	0.509255	0.529173
	N100	II	0.548108	0.39184
	N100	III	0.639999	0.534694
	N80	I	0.677037	0.656046
	N80	II	0.6939	0.620933
	N80	III	0.558798	0.623501
	N70	I	0.62903	0.722309
	N70	II	0.727599	0.484519
	N70	III	0.535913	0.730485
	N50	I	0.360543	0.358279
	N50	II	0.322489	0.354494
	N50	III	0.229964	0.372629
	N30	I	0.328192	0.287256
	N30	II	0.318864	0.472675
	N30	III	0.411468	0.375972
